# Supplementary material for: Serum Metabolomic Signatures for Knee Cartilage Volume Loss over 10 Years in Community-Dwelling Older Adults
Source: Life (Basel). 2022 Jun 10;12(6):869. doi: 10.3390/life12060869 (PMC9225196; doi:10.3390/life12060869)
Supplement: Supplementary file 1 [file life-12-00869-s001.zip]

Archive with 1 entries (1 files):
- life-1732793-supplementary.pdf
